# Supplementary material for: Age-specific characterization of spinal cord injuries over a 19-year period at a Japanese rehabilitation center
Source: PLoS One. 2018 Mar 29;13(3):e0195120. doi: 10.1371/journal.pone.0195120 (PMC5875854; doi:10.1371/journal.pone.0195120)
Supplement: S1 Table — (XLSX) [file pone.0195120.s001.xlsx]

## Sheet: SCI_deidentified_dataset
No.	Sex	Age at injury (years)	Year of admission	Cause of injury	Level of injury	Tetraplegic/Paraplegic	ASIA	Complete/Incomplete	Time from injury to hospital admission (months)	Subcategory of disease
1	Male	35	1995	High_falls	Cervical	tetraplegia	A	Complete	25.53
2	Male	66	1999	Road_traffic_accident	Cervical	tetraplegia	D	Incomplete	2.14
3	Male	42	2000	Low_falls	Cervical	tetraplegia	C	Incomplete	1.55
4	Male	15	1997	Disease	Thoracic	paraplegia	B	Incomplete	21.28	Tumor
5	Male	54	1998	Low_falls	Lumber	paraplegia	C	Incomplete	2.27
6	Male	57	1995	Road_traffic_accident	Cervical	tetraplegia	A	Complete	6.28
7	Male	19	1999	Sports	Cervical	tetraplegia	A	Complete	3.06
8	Male	29	1997	Road_traffic_accident	Thoracic	paraplegia	A	Complete	25.39
9	Male	68	1999	High_falls	Cervical	tetraplegia	D	Incomplete	6.91
10	Male	44	2000	Road_traffic_accident	Thoracic	paraplegia	A	Complete	4.01
11	Male	60	1998	High_falls	Thoracic	paraplegia	A	Complete	7.5
12	Female	19	1999	Road_traffic_accident	Cervical	tetraplegia	C	Incomplete	5.43
13	Male	50	1996	High_falls	Cervical	tetraplegia	B	Incomplete	22.04
14	Male	42	1997	High_falls	Cervical	tetraplegia	C	Incomplete	4.8
15	Male	19	2000	Road_traffic_accident	Thoracic	paraplegia	A	Complete	5
16	Male	63	1995	Low_falls	Cervical	tetraplegia	C	Incomplete	9.87
17	Female	37	2000	Disease	Thoracic	paraplegia	A	Complete	3.49	Vascular conditions
18	Female	52	1999	Disease	Thoracic	paraplegia	B	Incomplete	15.89	Tumor
19	Male	52	1996	High_falls	Cervical	tetraplegia	A	Complete	10.1
20	Male	22	1998	Sports	Cervical	tetraplegia	A	Complete	11.71
21	Male	32	1998	High_falls	Lumber	paraplegia	D	Incomplete	5.66
22	Male	58	1999	Road_traffic_accident	Cervical	tetraplegia	D	Incomplete	0.49
23	Male	37	1998	High_falls	Thoracic	paraplegia	A	Complete	10.39
24	Female	18	2000	High_falls	Lumber	paraplegia	A	Complete	2.86
25	Male	55	2000	Low_falls	Cervical	tetraplegia	A	Complete	10.63
26	Female	40	1998	Road_traffic_accident	Cervical	tetraplegia	A	Complete	16.15
27	Male	24	1997	High_falls	Lumber	paraplegia	D	Incomplete	3.62
28	Female	58	1999	High_falls	Lumber	paraplegia	B	Incomplete	1.94
29	Male	50	2000	Road_traffic_accident	Cervical	tetraplegia	D	Incomplete	3.06
30	Male	25	2000	Sports	Lumber	paraplegia	D	Incomplete	1.64
31	Female	27	1999	Road_traffic_accident	Cervical	tetraplegia	A	Complete	10.1
32	Male	23	1998	Sports	Cervical	tetraplegia	A	Complete	23.98
33	Male	25	1999	Road_traffic_accident	Thoracic	paraplegia	A	Complete	3.59
34	Male	24	1997	High_falls	Thoracic	paraplegia	A	Complete	0.56
35	Male	22	1999	Sports	Thoracic	paraplegia	A	Complete	1.64
36	Male	65	1998	Road_traffic_accident	Cervical	tetraplegia	C	Incomplete	4.24
37	Male	49	1998	High_falls	Cervical	tetraplegia	D	Incomplete	2.34
38	Male	20	1996	Road_traffic_accident	Cervical	tetraplegia	A	Complete	12.2
39	Male	35	1999	High_falls	Thoracic	paraplegia	A	Complete	2.76
40	Male	19	1997	Road_traffic_accident	Cervical	tetraplegia	A	Complete	6.09
41	Male	22	1999	Road_traffic_accident	Thoracic	paraplegia	A	Complete	3.72
42	Female	69	2000	Low_falls	Cervical	tetraplegia	D	Incomplete	4.84
43	Male	66	1996	High_falls	Lumber	paraplegia	D	Incomplete	7.47
44	Male	54	1999	High_falls	Cervical	tetraplegia	C	Incomplete	5
45	Female	25	2000	Sports	Thoracic	paraplegia	A	Complete	1.05
46	Male	34	2000	Road_traffic_accident	Thoracic	paraplegia	A	Complete	3.91
47	Male	50	1997	High_falls	Cervical	tetraplegia	C	Incomplete	0.23
48	Male	53	1996	Disease	Lumber	paraplegia	C	Incomplete	5.76	Degenerative conditions
49	Male	26	1995	High_falls	Thoracic	paraplegia	A	Complete	0.39
50	Male	17	1999	Sports	Cervical	tetraplegia	A	Complete	57.04
51	Male	60	1996	Disease	Lumber	paraplegia	B	Incomplete	2.63	Tumor
52	Female	19	1997	Road_traffic_accident	Thoracic	paraplegia	A	Complete	4.61
53	Male	52	1996	High_falls	Thoracic	paraplegia	D	Incomplete	2.73
54	Male	20	1996	High_falls	Cervical	tetraplegia	A	Complete	6.91
55	Male	24	1998	Road_traffic_accident	Cervical	tetraplegia	B	Incomplete	8.32
56	Male	68	1998	High_falls	Cervical	tetraplegia	D	Incomplete	5.26
57	Male	16	1999	Road_traffic_accident	Cervical	tetraplegia	A	Complete	10.86
58	Male	63	2000	High_falls	Thoracic	paraplegia	B	Incomplete	6.88
59	Male	22	1999	Road_traffic_accident	Cervical	tetraplegia	D	Incomplete	13.06
60	Male	51	1997	Sports	Thoracic	paraplegia	A	Complete	4.21
61	Male	31	1999	High_falls	Thoracic	paraplegia	A	Complete	3.62
62	Male	19	2000	Road_traffic_accident	Cervical	tetraplegia	A	Complete	7.04
63	Male	55	1998	Low_falls	Cervical	tetraplegia	D	Incomplete	1.61
64	Male	53	1999	Road_traffic_accident	Cervical	tetraplegia	D	Incomplete	11.09
65	Male	46	1996	Road_traffic_accident	Cervical	tetraplegia	A	Complete	15.63
66	Male	55	2000	Road_traffic_accident	Lumber	paraplegia	D	Incomplete	2.7
67	Male	69	2000	Disease	Lumber	paraplegia	D	Incomplete	1.61	Vascular conditions
68	Male	46	1997	High_falls	Lumber	paraplegia	C	Incomplete	5.86
69	Male	45	1997	Road_traffic_accident	Thoracic	paraplegia	A	Complete	2.73
70	Male	45	1996	High_falls	Cervical	tetraplegia	D	Incomplete	4.9
71	Male	44	1998	Disease	Thoracic	paraplegia	A	Complete	20.46	Vascular conditions
72	Male	29	1996	Disease	Thoracic	paraplegia	A	Complete	13.85	Degenerative conditions
73	Male	54	1996	High_falls	Thoracic	paraplegia	A	Complete	4.38
74	Male	44	1999	Disease	Thoracic	paraplegia	B	Incomplete	8.65	Vascular conditions
75	Male	25	1996	High_falls	Lumber	paraplegia	A	Complete	1.55
76	Male	47	1996	High_falls	Thoracic	paraplegia	A	Complete	3.29
77	Male	25	2000	High_falls	Thoracic	paraplegia	A	Complete	5.03
78	Male	30	1999	High_falls	Thoracic	paraplegia	A	Complete	1.35
79	Male	28	1997	Struck_by_object	Cervical	tetraplegia	A	Complete	12.5
80	Male	54	1998	High_falls	Thoracic	paraplegia	A	Complete	5.69
81	Male	25	1996	Sports	Cervical	tetraplegia	A	Complete	0.26
82	Male	17	1996	Road_traffic_accident	Cervical	tetraplegia	A	Complete	123.03
83	Female	61	2000	Road_traffic_accident	Cervical	tetraplegia	C	Incomplete	10.26
84	Male	31	2000	High_falls	Thoracic	paraplegia	A	Complete	3.55
85	Male	60	1998	Road_traffic_accident	Cervical	tetraplegia	D	Incomplete	0.69
86	Female	27	1998	Road_traffic_accident	Cervical	tetraplegia	A	Complete	1.71
87	Male	19	1998	Sports	Cervical	tetraplegia	A	Complete	15.56
88	Male	47	1997	High_falls	Cervical	tetraplegia	D	Incomplete	2.17
89	Male	24	1999	Road_traffic_accident	Thoracic	paraplegia	A	Complete	3.45
90	Male	15	2000	Road_traffic_accident	Thoracic	paraplegia	A	Complete	2.47
91	Male	54	1999	High_falls	Cervical	tetraplegia	D	Incomplete	5.49
92	Male	25	1995	Others	Lumber	paraplegia	C	Incomplete	3.32
93	Male	66	1997	High_falls	Cervical	tetraplegia	D	Incomplete	36.91
94	Male	23	1998	Sports	Cervical	tetraplegia	A	Complete	23.22
95	Male	57	1997	High_falls	Thoracic	paraplegia	D	Incomplete	9.24
96	Female	60	1998	High_falls	Cervical	tetraplegia	D	Incomplete	5.59
97	Female	18	1999	Road_traffic_accident	Cervical	tetraplegia	B	Incomplete	84.05
98	Male	50	1996	Road_traffic_accident	Cervical	tetraplegia	D	Incomplete	13.95
99	Male	26	1998	High_falls	Cervical	tetraplegia	A	Complete	7.76
100	Male	73	1999	High_falls	Cervical	tetraplegia	D	Incomplete	4.01
101	Male	53	1995	Road_traffic_accident	Cervical	tetraplegia	D	Incomplete	17.17
102	Male	25	1998	Sports	Cervical	tetraplegia	A	Complete	14.61
103	Male	34	1997	suicide_attempt	Cervical	tetraplegia	D	Incomplete	3.91
104	Male	49	1997	Road_traffic_accident	Cervical	tetraplegia	D	Incomplete	1.97
105	Male	34	1997	Road_traffic_accident	Cervical	tetraplegia	A	Complete	0.79
106	Male	44	2000	Road_traffic_accident	Cervical	tetraplegia	B	Incomplete	10.95
107	Male	55	2000	Low_falls	Cervical	tetraplegia	D	Incomplete	2.8
108	Male	22	1996	Low_falls	Cervical	tetraplegia	A	Complete	6.12
109	Male	31	1997	Road_traffic_accident	Thoracic	paraplegia	A	Complete	4.01
110	Male	37	1998	Road_traffic_accident	Thoracic	paraplegia	A	Complete	2.5
111	Male	16	1999	Road_traffic_accident	Cervical	tetraplegia	B	Incomplete	8.29
112	Male	30	2000	Road_traffic_accident	Thoracic	paraplegia	A	Complete	4.31
113	Male	19	1997	Road_traffic_accident	Cervical	tetraplegia	A	Complete	12.63
114	Female	19	1997	Road_traffic_accident	Thoracic	paraplegia	A	Complete	5.95
115	Male	58	1995	High_falls	Thoracic	paraplegia	A	Complete	8.65
116	Male	25	1998	Road_traffic_accident	Cervical	tetraplegia	A	Complete	10.76
117	Male	42	1997	Road_traffic_accident	Cervical	tetraplegia	A	Complete	8.16
118	Male	19	1995	Road_traffic_accident	Thoracic	paraplegia	A	Complete	1.05
119	Male	52	1999	High_falls	Cervical	tetraplegia	A	Complete	30.99
120	Male	23	2000	Road_traffic_accident	Thoracic	paraplegia	A	Complete	10.89
121	Male	66	2000	High_falls	Cervical	tetraplegia	A	Complete	7.43
122	Male	41	2000	Others	Lumber	paraplegia	B	Incomplete	1.58
123	Male	26	2000	Road_traffic_accident	Cervical	tetraplegia	A	Complete	9.44
124	Male	30	2000	Road_traffic_accident	Cervical	tetraplegia	C	Incomplete	3.49
125	Male	29	2000	suicide_attempt	Lumber	paraplegia	D	Incomplete	5.03
126	Female	51	2000	Disease	Lumber	paraplegia	D	Incomplete	1.64	Vascular conditions
127	Male	27	1999	Low_falls	Cervical	tetraplegia	D	Incomplete	2.96
128	Female	40	1997	High_falls	Cervical	tetraplegia	A	Complete	0.39
129	Male	72	1997	Disease	Thoracic	paraplegia	C	Incomplete	4.14	Degenerative conditions
130	Male	47	1997	High_falls	Cervical	tetraplegia	B	Incomplete	0.16
131	Male	60	1996	High_falls	Thoracic	paraplegia	D	Incomplete	3.82
132	Male	74	1996	High_falls	Cervical	tetraplegia	D	Incomplete	0.13
133	Male	63	1996	Low_falls	Cervical	tetraplegia	D	Incomplete	5.89
134	Male	66	1996	Disease	Thoracic	paraplegia	D	Incomplete	0.39	Vascular conditions
135	Female	65	1996	Road_traffic_accident	Cervical	tetraplegia	C	Incomplete	3.55
136	Female	49	1997	Disease	Thoracic	paraplegia	C	Incomplete	5.53	Degenerative conditions
137	Male	50	1999	Road_traffic_accident	Cervical	tetraplegia	A	Complete	0.3
138	Male	57	2000	High_falls	Cervical	tetraplegia	C	Incomplete	7.24
139	Male	21	2000	Sports	Cervical	tetraplegia	A	Complete	11.88
140	Female	40	2000	Disease	Thoracic	paraplegia	A	Complete	10.1	Degenerative conditions
141	Male	52	2000	Disease	Lumber	paraplegia	A	Complete	14.47	Tumor
142	Male	32	2000	Road_traffic_accident	Cervical	tetraplegia	A	Complete	7.04
143	Female	18	2000	High_falls	Lumber	paraplegia	A	Complete	2.86
144	Male	53	2000	High_falls	Thoracic	paraplegia	D	Incomplete	2.6
145	Male	64	2000	Disease	Thoracic	paraplegia	C	Incomplete	3.09	Vascular conditions
146	Male	25	2000	Others	Cervical	tetraplegia	A	Complete	7.47
147	Male	20	2000	Road_traffic_accident	Thoracic	paraplegia	A	Complete	3.65
148	Male	22	2000	Road_traffic_accident	Cervical	tetraplegia	B	Incomplete	8.95
149	Female	21	2000	Road_traffic_accident	Cervical	tetraplegia	A	Complete	4.77
150	Male	23	2001	Road_traffic_accident	Lumber	paraplegia	A	Complete	3.29
151	Male	49	2001	Disease	Cervical	tetraplegia	A	Complete	72.01	Degenerative conditions
152	Female	26	2000	Road_traffic_accident	Cervical	tetraplegia	A	Complete	1.88
153	Female	22	2000	Road_traffic_accident	Cervical	tetraplegia	A	Complete	8.29
154	Male	20	2001	High_falls	Cervical	tetraplegia	C	Incomplete	5.95
155	Male	69	2000	Road_traffic_accident	Cervical	tetraplegia	D	Incomplete	5.49
156	Male	62	2000	High_falls	Cervical	tetraplegia	A	Complete	6.48
157	Male	54	2001	Road_traffic_accident	Cervical	tetraplegia	D	Incomplete	4.87
158	Male	79	2001	High_falls	Cervical	tetraplegia	D	Incomplete	11.05
159	Male	58	2001	suicide_attempt	Lumber	paraplegia	D	Incomplete	3.62
160	Male	17	2001	Road_traffic_accident	Thoracic	paraplegia	D	Incomplete	2.04
161	Male	35	2001	Sports	Cervical	tetraplegia	A	Complete	7.8
162	Male	32	2001	Sports	Cervical	tetraplegia	A	Complete	6.71
163	Male	34	2000	Road_traffic_accident	Cervical	tetraplegia	D	Incomplete	15.39
164	Male	33	2001	High_falls	Thoracic	paraplegia	A	Complete	6.61
165	Male	53	2001	High_falls	Cervical	tetraplegia	C	Incomplete	4.08
166	Male	27	2001	Struck_by_object	Thoracic	paraplegia	A	Complete	2.24
167	Male	58	2001	Disease	Cervical	tetraplegia	C	Incomplete	9.61	Tumor
168	Female	62	2001	Disease	Cervical	tetraplegia	C	Incomplete	10.99	Degenerative conditions
169	Male	36	2001	Road_traffic_accident	Thoracic	paraplegia	A	Complete	8.62
170	Male	66	2001	Road_traffic_accident	Cervical	tetraplegia	C	Incomplete	4.41
171	Male	17	2000	Sports	Cervical	tetraplegia	A	Complete	14.28
172	Male	15	2001	Sports	Cervical	tetraplegia	A	Complete	6.05
173	Male	70	2001	High_falls	Thoracic	paraplegia	A	Complete	2.3
174	Male	47	2001	High_falls	Cervical	tetraplegia	A	Complete	47.73
175	Male	37	2001	Sports	Cervical	tetraplegia	A	Complete	0.39
176	Male	34	2001	Road_traffic_accident	Cervical	tetraplegia	A	Complete	17.63
177	Male	64	2001	High_falls	Cervical	tetraplegia	A	Complete	4.14
178	Female	58	2001	High_falls	Thoracic	paraplegia	A	Complete	4.41
179	Male	43	2001	Road_traffic_accident	Lumber	paraplegia	D	Incomplete	2.93
180	Male	45	2001	Struck_by_object	Cervical	tetraplegia	A	Complete	9.67
181	Male	28	2001	Road_traffic_accident	Thoracic	paraplegia	A	Complete	1.55
182	Male	25	2001	Sports	Cervical	tetraplegia	A	Complete	4.67
183	Male	56	2001	Disease	Thoracic	paraplegia	A	Complete	16.38	Tumor
184	Male	52	2001	Road_traffic_accident	Cervical	tetraplegia	D	Incomplete	3.49
185	Male	52	2001	High_falls	Cervical	tetraplegia	D	Incomplete	2.53
186	Male	67	2001	High_falls	Cervical	tetraplegia	D	Incomplete	1.71
187	Male	49	2001	Low_falls	Cervical	tetraplegia	A	Complete	8.88
188	Male	38	2001	High_falls	Thoracic	paraplegia	A	Complete	5.43
189	Male	64	2001	High_falls	Cervical	tetraplegia	A	Complete	7.73
190	Male	67	2001	High_falls	Cervical	tetraplegia	A	Complete	1.88
191	Female	56	2001	Disease	Thoracic	paraplegia	D	Incomplete	6.02	Degenerative conditions
192	Male	32	2001	High_falls	Lumber	paraplegia	A	Complete	2.8
193	Female	51	2001	Road_traffic_accident	Cervical	tetraplegia	A	Complete	4.44
194	Male	42	2001	High_falls	Cervical	tetraplegia	D	Incomplete	2.66
195	Male	33	2001	Road_traffic_accident	Thoracic	paraplegia	A	Complete	2.6
196	Female	27	2001	High_falls	Lumber	paraplegia	C	Incomplete	9.21
197	Male	33	2001	Road_traffic_accident	Cervical	tetraplegia	A	Complete	31.88
198	Male	49	2001	Road_traffic_accident	Cervical	tetraplegia	A	Complete	10.26
199	Male	33	2001	Road_traffic_accident	Cervical	tetraplegia	A	Complete	4.64
200	Male	16	2001	Road_traffic_accident	Thoracic	paraplegia	B	Incomplete	5.1
201	Male	50	2001	High_falls	Thoracic	paraplegia	C	Incomplete	4.38
202	Female	15	2002	Sports	Thoracic	paraplegia	A	Complete	5.2
203	Male	39	2001	Road_traffic_accident	Thoracic	paraplegia	A	Complete	3.55
204	Male	17	2001	Sports	Cervical	tetraplegia	A	Complete	13.09
205	Male	65	2001	High_falls	Cervical	tetraplegia	A	Complete	8.29
206	Male	57	2001	Disease	Cervical	tetraplegia	C	Incomplete	4.93	Tumor
207	Male	22	2002	suicide_attempt	Thoracic	paraplegia	C	Incomplete	5.43
208	Male	57	2001	Low_falls	Thoracic	paraplegia	D	Incomplete	2.86
209	Female	65	2001	Disease	Thoracic	paraplegia	A	Complete	2.89	Infection
210	Male	67	2001	Road_traffic_accident	Cervical	tetraplegia	D	Incomplete	8.78
211	Male	57	2001	High_falls	Cervical	tetraplegia	A	Complete	9.14
212	Male	42	2001	Sports	Cervical	tetraplegia	A	Complete	0.36
213	Male	51	2002	Road_traffic_accident	Cervical	tetraplegia	C	Incomplete	20.99
214	Male	59	2002	Low_falls	Cervical	tetraplegia	D	Incomplete	3.91
215	Male	51	2002	High_falls	Cervical	tetraplegia	D	Incomplete	3.13
216	Male	43	2001	Sports	Lumber	paraplegia	A	Complete	2.53
217	Male	65	2001	Road_traffic_accident	Cervical	tetraplegia	C	Incomplete	2.04
218	Male	69	2002	Road_traffic_accident	Cervical	tetraplegia	D	Incomplete	4.11
219	Male	21	2001	Sports	Cervical	tetraplegia	A	Complete	3.13
220	Male	35	2002	High_falls	Lumber	paraplegia	C	Incomplete	2.99
221	Male	53	2002	High_falls	Thoracic	paraplegia	C	Incomplete	3.91
222	Female	39	2002	Disease	Thoracic	paraplegia	A	Complete	3.42	Unknown
223	Male	63	2002	High_falls	Cervical	tetraplegia	D	Incomplete	5.49
224	Male	51	2001	Others	Cervical	tetraplegia	C	Incomplete	5.36
225	Female	45	2002	Others	Lumber	paraplegia	C	Incomplete	5.59
226	Male	21	2001	Road_traffic_accident	Cervical	tetraplegia	C	Incomplete	0.07
227	Male	48	2002	High_falls	Thoracic	paraplegia	A	Complete	14.51
228	Male	51	2002	Road_traffic_accident	Cervical	tetraplegia	D	Incomplete	3.68
229	Male	57	2002	High_falls	Lumber	paraplegia	D	Incomplete	3.59
230	Male	76	2002	Disease	Cervical	tetraplegia	C	Incomplete	9.9	Degenerative conditions
231	Male	20	2002	Road_traffic_accident	Cervical	tetraplegia	A	Complete	214.61
232	Male	22	2001	Sports	Cervical	tetraplegia	A	Complete	15.95
233	Male	50	2002	Road_traffic_accident	Cervical	tetraplegia	D	Incomplete	13.13
234	Male	33	2002	High_falls	Thoracic	paraplegia	C	Incomplete	4.77
235	Male	27	2002	Sports	Thoracic	paraplegia	B	Incomplete	5.72
236	Male	43	2002	Struck_by_object	Lumber	paraplegia	B	Incomplete	5.2
237	Female	54	2002	Disease	Cervical	tetraplegia	A	Complete	0.03	Vascular conditions
238	Female	71	2002	High_falls	Cervical	tetraplegia	C	Incomplete	4.44
239	Male	52	2002	Low_falls	Cervical	tetraplegia	D	Incomplete	5.26
240	Female	65	2002	Low_falls	Thoracic	paraplegia	A	Complete	1.38
241	Male	37	2002	Road_traffic_accident	Cervical	tetraplegia	A	Complete	6.68
242	Female	34	2002	High_falls	Thoracic	paraplegia	B	Incomplete	2.76
243	Male	25	2002	High_falls	Cervical	tetraplegia	C	Incomplete	1.35
244	Female	16	2002	Road_traffic_accident	Thoracic	paraplegia	A	Complete	7.01
245	Male	33	2002	High_falls	Thoracic	paraplegia	B	Incomplete	9.97
246	Male	17	2002	Road_traffic_accident	Cervical	tetraplegia	A	Complete	8.65
247	Male	36	2002	High_falls	Thoracic	paraplegia	A	Complete	4.61
248	Male	28	2002	Struck_by_object	Lumber	paraplegia	B	Incomplete	3.09
249	Female	53	2002	Road_traffic_accident	Cervical	tetraplegia	A	Complete	12.14
250	Male	65	2002	Road_traffic_accident	Cervical	tetraplegia	C	Incomplete	8.39
251	Male	66	2002	Disease	Thoracic	paraplegia	D	Incomplete	3.36	Infection
252	Male	67	2002	Disease	Lumber	paraplegia	D	Incomplete	4.51	Tumor
253	Female	39	2002	Road_traffic_accident	Cervical	tetraplegia	C	Incomplete	20.89
254	Male	54	2002	Road_traffic_accident	Cervical	tetraplegia	C	Incomplete	16.61
255	Female	63	2002	High_falls	Lumber	paraplegia	C	Incomplete	4.05
256	Male	22	2002	Struck_by_object	Lumber	paraplegia	B	Incomplete	3.98
257	Male	50	2002	High_falls	Cervical	tetraplegia	B	Incomplete	5.2
258	Male	25	2002	Road_traffic_accident	Cervical	tetraplegia	D	Incomplete	6.02
259	Male	34	2002	Road_traffic_accident	Thoracic	paraplegia	A	Complete	6.55
260	Female	59	2002	Disease	Thoracic	paraplegia	A	Complete	10.56	Infection
261	Female	54	2002	Road_traffic_accident	Cervical	tetraplegia	A	Complete	4.74
262	Male	63	2002	Low_falls	Cervical	tetraplegia	B	Incomplete	11.74
263	Male	30	2002	High_falls	Cervical	tetraplegia	B	Incomplete	9.34
264	Male	58	2003	High_falls	Cervical	tetraplegia	A	Complete	6.91
265	Male	67	2002	Road_traffic_accident	Cervical	tetraplegia	C	Incomplete	8.03
266	Male	54	2003	Low_falls	Cervical	tetraplegia	D	Incomplete	3.42
267	Male	45	2002	Disease	Thoracic	paraplegia	A	Complete	3.88	Degenerative conditions
268	Male	26	2002	Road_traffic_accident	Thoracic	paraplegia	A	Complete	7.04
269	Female	62	2003	High_falls	Lumber	paraplegia	D	Incomplete	3.26
270	Male	62	2002	Low_falls	Cervical	tetraplegia	C	Incomplete	0.46
271	Male	65	2003	Road_traffic_accident	Cervical	tetraplegia	D	Incomplete	5.66
272	Male	45	2002	Road_traffic_accident	Cervical	tetraplegia	A	Complete	5.79
273	Male	18	2003	Road_traffic_accident	Cervical	tetraplegia	A	Complete	7.43
274	Male	62	2003	Disease	Thoracic	paraplegia	D	Incomplete	15.13	Degenerative conditions
275	Male	54	2003	High_falls	Lumber	paraplegia	C	Incomplete	4.74
276	Male	23	2003	suicide_attempt	Lumber	paraplegia	D	Incomplete	5.95
277	Male	70	2003	High_falls	Cervical	tetraplegia	D	Incomplete	1.71
278	Male	17	2003	Sports	Cervical	tetraplegia	A	Complete	12.76
279	Male	38	2003	Road_traffic_accident	Thoracic	paraplegia	A	Complete	4.77
280	Male	22	2003	Road_traffic_accident	Lumber	paraplegia	A	Complete	4.57
281	Male	24	2003	Road_traffic_accident	Thoracic	paraplegia	A	Complete	0.13
282	Male	54	2003	Low_falls	Thoracic	paraplegia	D	Incomplete	5.13
283	Male	70	2003	High_falls	Cervical	tetraplegia	C	Incomplete	8.65
284	Male	63	2003	Low_falls	Cervical	tetraplegia	D	Incomplete	5.59
285	Male	21	2003	Sports	Cervical	tetraplegia	A	Complete	16.74
286	Male	53	2003	Road_traffic_accident	Cervical	tetraplegia	D	Incomplete	12.96
287	Male	21	2003	Road_traffic_accident	Cervical	tetraplegia	A	Complete	6.55
288	Male	26	2003	Sports	Thoracic	paraplegia	A	Complete	2.6
289	Male	63	2003	High_falls	Cervical	tetraplegia	D	Incomplete	7.37
290	Male	72	2003	Low_falls	Cervical	tetraplegia	D	Incomplete	7.4
291	Male	12	2003	Sports	Cervical	tetraplegia	A	Complete	32.04
292	Male	43	2003	High_falls	Thoracic	paraplegia	A	Complete	10.46
293	Male	41	2003	Road_traffic_accident	Cervical	tetraplegia	D	Incomplete	19.67
294	Male	57	2003	Road_traffic_accident	Cervical	tetraplegia	C	Incomplete	15.16
295	Male	22	2003	Road_traffic_accident	Thoracic	paraplegia	D	Incomplete	3.19
296	Female	59	2003	Low_falls	Cervical	tetraplegia	C	Incomplete	3.06
297	Female	28	2003	suicide_attempt	Lumber	paraplegia	D	Incomplete	3.72
298	Female	49	2003	Road_traffic_accident	Cervical	tetraplegia	B	Incomplete	12.6
299	Female	55	2003	Disease	Thoracic	paraplegia	A	Complete	2.93	Vascular conditions
300	Male	24	2003	Road_traffic_accident	Cervical	tetraplegia	A	Complete	7.17
301	Male	43	2003	Low_falls	Cervical	tetraplegia	D	Incomplete	7.57
302	Male	40	2003	High_falls	Cervical	tetraplegia	A	Complete	5.43
303	Male	27	2003	Road_traffic_accident	Thoracic	paraplegia	A	Complete	4.38
304	Male	65	2003	High_falls	Cervical	tetraplegia	A	Complete	7.34
305	Male	75	2003	Road_traffic_accident	Cervical	tetraplegia	D	Incomplete	8.88
306	Male	75	2003	Low_falls	Cervical	tetraplegia	C	Incomplete	6.09
307	Male	30	2003	Road_traffic_accident	Cervical	tetraplegia	B	Incomplete	5.36
308	Male	55	2003	High_falls	Thoracic	paraplegia	A	Complete	13.45
309	Male	63	2003	High_falls	Cervical	tetraplegia	D	Incomplete	4.51
310	Male	60	2003	Disease	Thoracic	paraplegia	A	Complete	3.06	Infection
311	Male	16	2003	Road_traffic_accident	Cervical	tetraplegia	A	Complete	5.43
312	Male	18	2003	Road_traffic_accident	Cervical	tetraplegia	A	Complete	2.5
313	Male	42	2003	Road_traffic_accident	Thoracic	paraplegia	C	Incomplete	4.41
314	Male	55	2003	High_falls	Cervical	tetraplegia	C	Incomplete	4.41
315	Male	30	2003	High_falls	Cervical	tetraplegia	A	Complete	10.76
316	Female	53	2003	Low_falls	Cervical	tetraplegia	C	Incomplete	5.53
317	Male	41	2000	Road_traffic_accident	Cervical	tetraplegia	D	Incomplete	4.34
318	Male	58	2003	Low_falls	Cervical	tetraplegia	A	Complete	7.07
319	Male	54	2004	High_falls	Lumber	paraplegia	A	Complete	2.14
320	Male	25	2004	Road_traffic_accident	Thoracic	paraplegia	D	Incomplete	3.75
321	Male	25	2004	High_falls	Cervical	tetraplegia	A	Complete	1.38
322	Female	56	2004	Disease	Thoracic	paraplegia	C	Incomplete	14.57	Degenerative conditions
323	Male	55	2004	Disease	Cervical	tetraplegia	C	Incomplete	10.56	Vascular conditions
324	Male	62	2003	Disease	Cervical	tetraplegia	D	Incomplete	2.6	Degenerative conditions
325	Female	13	2004	Disease	Thoracic	paraplegia	D	Incomplete	3.52	Tumor
326	Male	48	2004	Road_traffic_accident	Cervical	tetraplegia	A	Complete	6.64
327	Female	23	2004	suicide_attempt	Cervical	tetraplegia	A	Complete	7.5
328	Male	18	2004	suicide_attempt	Lumber	paraplegia	A	Complete	12.76
329	Male	61	2004	Low_falls	Cervical	tetraplegia	D	Incomplete	4.47
330	Male	46	2004	Road_traffic_accident	Thoracic	paraplegia	A	Complete	3.72
331	Male	28	2004	suicide_attempt	Thoracic	paraplegia	A	Complete	3.62
332	Male	60	2003	Disease	Thoracic	paraplegia	D	Incomplete	4.11	Infection
333	Male	59	2004	High_falls	Thoracic	paraplegia	C	Incomplete	4.14
334	Male	37	2004	Disease	Lumber	paraplegia	C	Incomplete	7.57	Degenerative conditions
335	Male	35	2004	Road_traffic_accident	Cervical	tetraplegia	D	Incomplete	7.47
336	Male	20	2004	Road_traffic_accident	Thoracic	paraplegia	A	Complete	3.03
337	Male	49	2004	Low_falls	Cervical	tetraplegia	D	Incomplete	8.32
338	Male	34	2004	Disease	Lumber	paraplegia	D	Incomplete	4.05	Degenerative conditions
339	Male	63	2004	Disease	Cervical	tetraplegia	D	Incomplete	6.78	Degenerative conditions
340	Male	50	2004	Disease	Lumber	paraplegia	D	Incomplete	10.39	Infection
341	Male	44	2004	Road_traffic_accident	Cervical	tetraplegia	D	Incomplete	6.68
342	Female	24	2004	High_falls	Thoracic	paraplegia	A	Complete	9.34
343	Male	29	2004	suicide_attempt	Lumber	paraplegia	D	Incomplete	5.3
344	Male	22	2004	Struck_by_object	Lumber	paraplegia	D	Incomplete	2.86
345	Male	38	2004	Low_falls	Cervical	tetraplegia	A	Complete	18.52
346	Male	28	2004	Road_traffic_accident	Cervical	tetraplegia	A	Complete	10.23
347	Male	54	2004	High_falls	Cervical	tetraplegia	A	Complete	6.68
348	Female	55	2004	Disease	Cervical	tetraplegia	C	Incomplete	4.05	Degenerative conditions
349	Male	19	2004	Road_traffic_accident	Lumber	paraplegia	D	Incomplete	2.76
350	Male	56	2004	Low_falls	Cervical	tetraplegia	C	Incomplete	5.89
351	Male	36	2004	Road_traffic_accident	Thoracic	paraplegia	A	Complete	8.78
352	Male	43	2004	High_falls	Lumber	paraplegia	D	Incomplete	3.45
353	Male	20	2004	Sports	Cervical	tetraplegia	A	Complete	5.76
354	Female	21	2004	Road_traffic_accident	Cervical	tetraplegia	A	Complete	4.44
355	Male	60	2004	Disease	Cervical	tetraplegia	D	Incomplete	3.32	Degenerative conditions
356	Male	32	2004	Road_traffic_accident	Cervical	tetraplegia	A	Complete	9.05
357	Male	66	2004	Low_falls	Cervical	tetraplegia	D	Incomplete	10.16
358	Male	19	2004	Disease	Thoracic	paraplegia	C	Incomplete	4.7	Degenerative conditions
359	Female	24	2004	Road_traffic_accident	Lumber	paraplegia	D	Incomplete	8.16
360	Male	28	2004	Struck_by_object	Thoracic	paraplegia	A	Complete	2.07
361	Female	55	2004	High_falls	Cervical	tetraplegia	A	Complete	16.22
362	Male	16	2005	High_falls	Lumber	paraplegia	D	Incomplete	3.45
363	Male	77	2005	Low_falls	Thoracic	paraplegia	C	Incomplete	4.14
364	Female	22	2005	Disease	Thoracic	paraplegia	A	Complete	4.18	Vascular conditions
365	Male	19	2005	Road_traffic_accident	Thoracic	paraplegia	A	Complete	6.84
366	Female	40	2005	Road_traffic_accident	Thoracic	paraplegia	D	Incomplete	7.5
367	Female	70	2005	Disease	Thoracic	paraplegia	D	Incomplete	8.98	Tumor
368	Male	62	2004	Road_traffic_accident	Cervical	tetraplegia	D	Incomplete	10.53
369	Male	19	2005	Road_traffic_accident	Thoracic	paraplegia	A	Complete	2.37
370	Female	40	2004	Road_traffic_accident	Cervical	tetraplegia	A	Complete	7.57
371	Male	55	2005	Low_falls	Cervical	tetraplegia	D	Incomplete	11.48
372	Male	47	2005	High_falls	Cervical	tetraplegia	D	Incomplete	3.39
373	Male	43	2005	Disease	Cervical	tetraplegia	D	Incomplete	11.55	Vascular conditions
374	Male	32	2005	Road_traffic_accident	Cervical	tetraplegia	A	Complete	9.8
375	Male	48	2005	Low_falls	Cervical	tetraplegia	D	Incomplete	5.36
376	Female	40	2005	suicide_attempt	Thoracic	paraplegia	A	Complete	16.02
377	Female	30	2005	Sports	Lumber	paraplegia	A	Complete	5.43
378	Male	60	2005	High_falls	Cervical	tetraplegia	D	Incomplete	23.95
379	Male	58	2005	Disease	Thoracic	paraplegia	D	Incomplete	4.47	Infection
380	Female	25	2005	suicide_attempt	Lumber	paraplegia	C	Incomplete	10.86
381	Male	72	2005	Road_traffic_accident	Cervical	tetraplegia	B	Incomplete	0.2
382	Male	67	2005	Road_traffic_accident	Cervical	tetraplegia	C	Incomplete	8.88
383	Male	54	2005	Others	Cervical	tetraplegia	A	Complete	14.05
384	Male	34	2005	Sports	Cervical	tetraplegia	B	Incomplete	6.55
385	Male	43	2005	Road_traffic_accident	Cervical	tetraplegia	A	Complete	22.01
386	Male	52	2005	Road_traffic_accident	Thoracic	paraplegia	A	Complete	11.09
387	Male	56	2005	Road_traffic_accident	Cervical	tetraplegia	C	Incomplete	6.74
388	Male	70	2005	Low_falls	Cervical	tetraplegia	C	Incomplete	19.18
389	Female	68	2005	Disease	Thoracic	paraplegia	D	Incomplete	3.49	Tumor
390	Male	56	2005	Low_falls	Cervical	tetraplegia	C	Incomplete	13.39
391	Male	17	2005	High_falls	Cervical	tetraplegia	A	Complete	23.91
392	Male	67	2005	Road_traffic_accident	Cervical	tetraplegia	D	Incomplete	7.3
393	Male	54	2005	Low_falls	Cervical	tetraplegia	C	Incomplete	10.66
394	Male	20	2005	Road_traffic_accident	Cervical	tetraplegia	A	Complete	6.74
395	Male	57	2005	High_falls	Cervical	tetraplegia	B	Incomplete	8.29
396	Male	41	2005	High_falls	Thoracic	paraplegia	A	Complete	5.16
397	Male	46	2005	Road_traffic_accident	Thoracic	paraplegia	A	Complete	3.68
398	Female	29	2005	suicide_attempt	Lumber	paraplegia	A	Complete	24.77
399	Male	57	2005	High_falls	Lumber	paraplegia	D	Incomplete	6.55
400	Female	40	2005	Disease	Thoracic	paraplegia	B	Incomplete	29.93	Tumor
401	Male	57	2005	High_falls	Thoracic	paraplegia	A	Complete	3.39
402	Female	57	2005	Road_traffic_accident	Cervical	tetraplegia	B	Incomplete	13.55
403	Male	47	2005	Road_traffic_accident	Cervical	tetraplegia	D	Incomplete	3.98
404	Male	56	2005	High_falls	Cervical	tetraplegia	C	Incomplete	8.32
405	Female	53	2005	Disease	Thoracic	paraplegia	A	Complete	31.32	Infection
406	Male	21	2005	Road_traffic_accident	Cervical	tetraplegia	A	Complete	7.5
407	Male	56	2005	Low_falls	Cervical	tetraplegia	C	Incomplete	6.88
408	Male	44	2006	suicide_attempt	Thoracic	paraplegia	A	Complete	6.35
409	Male	21	2006	Struck_by_object	Thoracic	paraplegia	A	Complete	2.01
410	Female	45	2006	Road_traffic_accident	Cervical	tetraplegia	A	Complete	2.5
411	Male	28	2006	High_falls	Thoracic	paraplegia	A	Complete	7.53
412	Male	24	2006	Road_traffic_accident	Cervical	tetraplegia	A	Complete	6.78
413	Male	35	2006	Road_traffic_accident	Thoracic	paraplegia	A	Complete	4.21
414	Male	64	2006	Disease	Thoracic	paraplegia	A	Complete	4.21	Vascular conditions
415	Male	35	2006	Struck_by_object	Thoracic	paraplegia	A	Complete	4.93
416	Male	24	2006	Road_traffic_accident	Thoracic	paraplegia	A	Complete	1.15
417	Male	49	2006	Disease	Cervical	tetraplegia	D	Incomplete	2.53	Degenerative conditions
418	Male	36	2006	Road_traffic_accident	Cervical	tetraplegia	D	Incomplete	3.68
419	Male	68	2006	Road_traffic_accident	Cervical	tetraplegia	C	Incomplete	5.26
420	Female	22	2006	suicide_attempt	Cervical	tetraplegia	D	Incomplete	4.61
421	Male	58	2006	Disease	Thoracic	paraplegia	C	Incomplete	2.07	Tumor
422	Male	38	2006	High_falls	Thoracic	paraplegia	A	Complete	4.77
423	Male	87	2006	Disease	Thoracic	paraplegia	D	Incomplete	2.27	Degenerative conditions
424	Male	64	2006	Low_falls	Cervical	tetraplegia	D	Incomplete	9.9
425	Male	24	2006	Road_traffic_accident	Thoracic	paraplegia	A	Complete	5.82
426	Male	21	2006	Road_traffic_accident	Lumber	paraplegia	D	Incomplete	5.69
427	Male	50	2006	Low_falls	Cervical	tetraplegia	C	Incomplete	2.4
428	Male	62	2006	Struck_by_object	Lumber	paraplegia	D	Incomplete	3.59
429	Male	52	2006	High_falls	Cervical	tetraplegia	C	Incomplete	5.3
430	Male	33	2006	Road_traffic_accident	Thoracic	paraplegia	A	Complete	7.53
431	Male	58	2006	High_falls	Lumber	paraplegia	A	Complete	2.47
432	Male	23	2007	Road_traffic_accident	Thoracic	paraplegia	A	Complete	6.28
433	Female	74	2007	Disease	Thoracic	paraplegia	D	Incomplete	1.68	Tumor
434	Male	47	2006	Road_traffic_accident	Cervical	tetraplegia	A	Complete	9.87
435	Female	17	2007	suicide_attempt	Thoracic	paraplegia	D	Incomplete	2.11
436	Male	17	2006	Road_traffic_accident	Cervical	tetraplegia	A	Complete	3.55
437	Male	29	2006	Others	Lumber	paraplegia	D	Incomplete	3.55
438	Male	21	2006	High_falls	Cervical	tetraplegia	A	Complete	11.48
439	Male	14	2007	Disease	Lumber	paraplegia	D	Incomplete	2.04	Tumor
440	Male	40	2006	Road_traffic_accident	Cervical	tetraplegia	B	Incomplete	1.88
441	Male	29	2007	Sports	Cervical	tetraplegia	D	Incomplete	1.88
442	Male	33	2007	Road_traffic_accident	Thoracic	paraplegia	A	Complete	16.02
443	Male	20	2006	Road_traffic_accident	Cervical	tetraplegia	A	Complete	175.46
444	Male	56	2006	Road_traffic_accident	Cervical	tetraplegia	A	Complete	8.62
445	Male	25	2007	Road_traffic_accident	Cervical	tetraplegia	D	Incomplete	4.47
446	Male	47	2007	Disease	Thoracic	paraplegia	B	Incomplete	3.62	Vascular conditions
447	Male	52	2007	Low_falls	Cervical	tetraplegia	C	Incomplete	9.93
448	Male	49	2007	Road_traffic_accident	Cervical	tetraplegia	D	Incomplete	1.68
449	Male	42	2007	Road_traffic_accident	Cervical	tetraplegia	D	Incomplete	1.35
450	Male	24	2007	Sports	Thoracic	paraplegia	C	Incomplete	2.83
451	Male	32	2007	High_falls	Thoracic	paraplegia	C	Incomplete	1.94
452	Male	69	2007	Disease	Thoracic	paraplegia	D	Incomplete	3.16	Vascular conditions
453	Male	60	2007	Road_traffic_accident	Cervical	tetraplegia	D	Incomplete	7.7
454	Male	58	2007	Low_falls	Cervical	tetraplegia	D	Incomplete	1.94
455	Male	73	2007	Low_falls	Cervical	tetraplegia	D	Incomplete	5
456	Male	15	2007	Sports	Cervical	tetraplegia	A	Complete	5.3
457	Male	68	2007	High_falls	Cervical	tetraplegia	C	Incomplete	5.56
458	Male	40	2007	Road_traffic_accident	Cervical	tetraplegia	A	Complete	8.39
459	Male	46	2007	Road_traffic_accident	Cervical	tetraplegia	D	Incomplete	1.84
460	Male	80	2007	Sports	Thoracic	paraplegia	D	Incomplete	3.32
461	Male	30	2007	Road_traffic_accident	Cervical	tetraplegia	A	Complete	123.49
462	Male	56	2007	High_falls	Cervical	tetraplegia	D	Incomplete	2.14
463	Male	17	2007	Road_traffic_accident	Thoracic	paraplegia	B	Incomplete	3.65
464	Male	69	2007	Low_falls	Cervical	tetraplegia	D	Incomplete	4.84
465	Male	39	2007	Disease	Cervical	tetraplegia	C	Incomplete	2.43	Vascular conditions
466	Male	54	2007	High_falls	Thoracic	paraplegia	D	Incomplete	2.3
467	Female	32	2007	High_falls	Cervical	tetraplegia	A	Complete	7.63
468	Male	42	2007	High_falls	Cervical	tetraplegia	B	Incomplete	2.3
469	Male	40	2007	Road_traffic_accident	Thoracic	paraplegia	A	Complete	4.51
470	Male	61	2007	Low_falls	Cervical	tetraplegia	D	Incomplete	4.05
471	Female	70	2007	Low_falls	Cervical	tetraplegia	D	Incomplete	2.7
472	Female	54	2008	Disease	Cervical	tetraplegia	D	Incomplete	2.73	Tumor
473	Male	41	2007	Road_traffic_accident	Thoracic	paraplegia	A	Complete	7.66
474	Male	81	2008	Low_falls	Lumber	paraplegia	D	Incomplete	0.26
475	Male	18	2007	Road_traffic_accident	Cervical	tetraplegia	B	Incomplete	6.41
476	Male	61	2008	Road_traffic_accident	Thoracic	paraplegia	A	Complete	2.73
477	Female	42	2008	Road_traffic_accident	Lumber	paraplegia	D	Incomplete	6.61
478	Male	21	2008	Road_traffic_accident	Cervical	tetraplegia	A	Complete	4.97
479	Male	33	2008	Road_traffic_accident	Thoracic	paraplegia	A	Complete	3.62
480	Male	71	2008	High_falls	Cervical	tetraplegia	D	Incomplete	3.98
481	Male	59	2007	Road_traffic_accident	Cervical	tetraplegia	D	Incomplete	4.08
482	Male	78	2008	Disease	Cervical	tetraplegia	D	Incomplete	3.88	Degenerative conditions
483	Male	59	2007	Disease	Cervical	tetraplegia	D	Incomplete	7.27	Infection
484	Male	36	2008	Disease	Thoracic	paraplegia	D	Incomplete	8.62	Tumor
485	Male	62	2008	Low_falls	Cervical	tetraplegia	C	Incomplete	2.4
486	Male	41	2007	Struck_by_object	Thoracic	paraplegia	A	Complete	2.83
487	Male	69	2008	Road_traffic_accident	Cervical	tetraplegia	D	Incomplete	4.87
488	Female	52	2008	Road_traffic_accident	Cervical	tetraplegia	D	Incomplete	2.07
489	Male	55	2008	Low_falls	Cervical	tetraplegia	D	Incomplete	3.68
490	Male	61	2008	Road_traffic_accident	Thoracic	paraplegia	A	Complete	8.82
491	Male	57	2007	Disease	Cervical	tetraplegia	C	Incomplete	5.79	Infection
492	Male	35	2007	Sports	Cervical	tetraplegia	B	Incomplete	4.93
493	Female	23	2008	Sports	Thoracic	paraplegia	D	Incomplete	3.88
494	Male	23	2007	Sports	Cervical	tetraplegia	B	Incomplete	7.37
495	Male	50	2008	High_falls	Thoracic	paraplegia	A	Complete	5.63
496	Male	56	2007	Road_traffic_accident	Cervical	tetraplegia	B	Incomplete	7.5
497	Male	13	2007	Sports	Cervical	tetraplegia	C	Incomplete	3.36
498	Male	64	2008	Disease	Thoracic	paraplegia	D	Incomplete	4.67	Degenerative conditions
499	Male	36	2008	Struck_by_object	Thoracic	paraplegia	B	Incomplete	4.47
500	Female	57	2008	Road_traffic_accident	Cervical	tetraplegia	D	Incomplete	2.04
501	Male	59	2008	High_falls	Thoracic	paraplegia	A	Complete	3.85
502	Male	19	2008	Road_traffic_accident	Cervical	tetraplegia	B	Incomplete	8.39
503	Male	58	2008	Sports	Cervical	tetraplegia	D	Incomplete	4.84
504	Male	58	2008	Disease	Thoracic	paraplegia	D	Incomplete	11.58	Tumor
505	Male	75	2009	High_falls	Thoracic	paraplegia	C	Incomplete	3.62
506	Male	45	2008	High_falls	Thoracic	paraplegia	B	Incomplete	2.37
507	Male	73	2008	Low_falls	Cervical	tetraplegia	C	Incomplete	3.09
508	Male	37	2008	Road_traffic_accident	Lumber	paraplegia	D	Incomplete	2.47
509	Male	53	2008	Road_traffic_accident	Cervical	tetraplegia	C	Incomplete	3.91
510	Male	57	2009	Low_falls	Cervical	tetraplegia	D	Incomplete	3.42
511	Male	58	2008	Disease	Thoracic	paraplegia	B	Incomplete	3.42	Tumor
512	Male	71	2008	Disease	Thoracic	paraplegia	C	Incomplete	2.5	Vascular conditions
513	Male	36	2009	Struck_by_object	Lumber	paraplegia	D	Incomplete	3.88
514	Male	17	2008	Road_traffic_accident	Cervical	tetraplegia	D	Incomplete	5.43
515	Female	17	2008	Road_traffic_accident	Cervical	tetraplegia	C	Incomplete	9.9
516	Male	67	2009	Road_traffic_accident	Cervical	tetraplegia	D	Incomplete	2.3
517	Male	57	2009	Low_falls	Cervical	tetraplegia	D	Incomplete	2.66
518	Female	32	2009	Disease	Lumber	paraplegia	C	Incomplete	2.99	Tumor
519	Male	26	2009	High_falls	Thoracic	paraplegia	A	Complete	8.62
520	Male	27	2009	Sports	Cervical	tetraplegia	D	Incomplete	1.25
521	Male	51	2009	Disease	Thoracic	paraplegia	B	Incomplete	4.77	Infection
522	Male	61	2009	Disease	Cervical	tetraplegia	D	Incomplete	6.94	Degenerative conditions
523	Female	54	2009	Low_falls	Cervical	tetraplegia	A	Complete	6.81
524	Female	35	2009	Low_falls	Cervical	tetraplegia	D	Incomplete	1.25
525	Male	64	2009	Low_falls	Cervical	tetraplegia	D	Incomplete	4.01
526	Male	29	2009	Road_traffic_accident	Thoracic	paraplegia	A	Complete	3.75
527	Male	37	2009	High_falls	Thoracic	paraplegia	A	Complete	1.78
528	Male	52	2009	Low_falls	Cervical	tetraplegia	D	Incomplete	3.36
529	Female	79	2009	Disease	Thoracic	paraplegia	D	Incomplete	1.68	Degenerative conditions
530	Female	47	2008	Sports	Cervical	tetraplegia	B	Incomplete	3.85
531	Male	52	2009	Low_falls	Cervical	tetraplegia	C	Incomplete	4.01
532	Male	69	2009	Road_traffic_accident	Cervical	tetraplegia	D	Incomplete	4.38
533	Male	17	2009	Sports	Cervical	tetraplegia	B	Incomplete	3.03
534	Male	26	2010	High_falls	Thoracic	paraplegia	A	Complete	3.95
535	Female	75	2009	Low_falls	Cervical	tetraplegia	D	Incomplete	1.78
536	Male	60	2009	Road_traffic_accident	Cervical	tetraplegia	D	Incomplete	3.91
537	Male	19	2009	High_falls	Cervical	tetraplegia	C	Incomplete	3.09
538	Male	30	2009	Road_traffic_accident	Thoracic	paraplegia	C	Incomplete	1.55
539	Female	67	2010	High_falls	Cervical	tetraplegia	D	Incomplete	6.09
540	Male	34	2010	Road_traffic_accident	Cervical	tetraplegia	B	Incomplete	9.74
541	Male	47	2010	High_falls	Cervical	tetraplegia	D	Incomplete	2.86
542	Male	57	2010	Low_falls	Cervical	tetraplegia	D	Incomplete	4.38
543	Male	57	2010	High_falls	Lumber	paraplegia	C	Incomplete	3.95
544	Female	46	2011	Disease	Thoracic、脊髄海綿状血管腫	paraplegia	C	Incomplete	2.93	Vascular conditions
545	Male	19	2010	High_falls	Lumber	paraplegia	C	Incomplete	2.34
546	Male	62	2010	Road_traffic_accident	Cervical	tetraplegia	D	Incomplete	3.45
547	Female	60	2010	Low_falls	Cervical	tetraplegia	C	Incomplete	6.74
548	Male	66	2010	Road_traffic_accident	Cervical	tetraplegia	D	Incomplete	1.05
549	Female	30	2010	Road_traffic_accident	Lumber	paraplegia	A	Complete	6.41
550	Male	36	2010	Disease	Thoracic	paraplegia	D	Incomplete	4.9	Degenerative conditions
551	Male	58	2009	High_falls	Thoracic	paraplegia	A	Complete	2.96
552	Male	42	2010	High_falls	Cervical	tetraplegia	D	Incomplete	3.82
553	Male	53	2010	Road_traffic_accident	Thoracic	paraplegia	B	Incomplete	3.32
554	Female	64	2010	Disease	Thoracic	paraplegia	A	Complete	1.94	Vascular conditions
555	Male	55	2010	High_falls	Cervical	tetraplegia	A	Complete	3.62
556	Female	60	2010	Road_traffic_accident	Cervical	tetraplegia	B	Incomplete	8.13
557	Male	50	2010	Road_traffic_accident	Cervical	tetraplegia	D	Incomplete	2.04
558	Female	64	2011	High_falls	Cervical	tetraplegia	D	Incomplete	1.68
559	Male	64	2010	Disease	Thoracic	paraplegia	B	Incomplete	4.18	Tumor
560	Female	62	2011	Disease	Thoracic	paraplegia	D	Incomplete	2.07	Tumor
561	Male	65	2011	High_falls	Cervical	tetraplegia	C	Incomplete	5.43
562	Female	61	2010	Low_falls	Cervical	tetraplegia	A	Complete	5.63
563	Female	44	2007	Road_traffic_accident	Cervical	tetraplegia	B	Incomplete	6.12
564	Male	42	2010	High_falls	Lumber	paraplegia	D	Incomplete	2.17
565	Male	26	2011	High_falls	Lumber	paraplegia	C	Incomplete	3.88
566	Male	47	2011	Road_traffic_accident	Cervical	tetraplegia	A	Complete	5.13
567	Male	61	2010	High_falls	Thoracic	paraplegia	C	Incomplete	12.04
568	Male	32	2011	Road_traffic_accident	Cervical、	tetraplegia	D	Incomplete	3.95
569	Male	46	2011	Sports	Thoracic	paraplegia	A	Complete	2.66
570	Male	44	2011	High_falls	Lumber	paraplegia	C	Incomplete	14.84
571	Male	37	2011	High_falls	Cervical	tetraplegia	C	Incomplete	9.57
572	Male	56	2011	Low_falls	Cervical	tetraplegia	D	Incomplete	2.89
573	Male	24	2011	High_falls	Lumber	paraplegia	D	Incomplete	2.4
574	Male	54	2011	Road_traffic_accident	Cervical	tetraplegia	D	Incomplete	5.13
575	Female	33	2011	Disease	Lumber	paraplegia	D	Incomplete	2.6	Vascular conditions
576	Male	23	2011	High_falls	Cervical	tetraplegia	A	Complete	11.28
577	Male	63	2011	High_falls	Cervical	tetraplegia	B	Incomplete	15.23
578	Male	81	2011	Disease	Thoracic	paraplegia	B	Incomplete	2.3	Vascular conditions
579	Male	59	2011	Disease	Lumber	paraplegia	A	Complete	2.83	Vascular conditions
580	Male	58	2011	High_falls	Lumber	paraplegia	B	Incomplete	3.32
581	Female	33	2011	Disease	Thoracic	paraplegia	C	Incomplete	4.14	Infection
582	Female	19	2011	Road_traffic_accident	Cervical	tetraplegia	D	Incomplete	7.04
583	Male	80	2011	Disease	Thoracic	paraplegia	B	Incomplete	1.97	Vascular conditions
584	Male	41	2012	Disease	Thoracic	paraplegia	D	Incomplete	1.74	Tumor
585	Male	62	2011	High_falls	Cervical	tetraplegia	C	Incomplete	7.07
586	Male	51	2012	Low_falls	Cervical	tetraplegia	D	Incomplete	7.89
587	Male	25	2011	Sports	Cervical	tetraplegia	D	Incomplete	2.96
588	Male	18	2011	Road_traffic_accident	Lumber	paraplegia	A	Complete	2.89
589	Male	62	2012	High_falls	Cervical	tetraplegia	D	Incomplete	3.09
590	Male	62	2011	Disease	Lumber	paraplegia	B	Incomplete	4.14	Vascular conditions
591	Male	20	2012	Low_falls	Thoracic	paraplegia	D	Incomplete	1.94
592	Male	75	2012	Low_falls	Cervical	tetraplegia	C	Incomplete	5.95
593	Female	66	2011	Disease	Thoracic	paraplegia	A	Complete	2.27	Vascular conditions
594	Male	38	2012	Road_traffic_accident	Lumber	paraplegia	C	Incomplete	4.28
595	Male	52	2012	Road_traffic_accident	Cervical	tetraplegia	D	Incomplete	4.41
596	Male	68	2012	High_falls	Thoracic	paraplegia	A	Complete	3.22
597	Male	61	2012	High_falls	Thoracic	paraplegia	D	Incomplete	6.84
598	Male	19	2012	High_falls	Thoracic	paraplegia	B	Incomplete	6.15
599	Female	20	2011	Road_traffic_accident	Cervical	tetraplegia	B	Incomplete	7.47
600	Female	20	2012	Sports	Cervical	tetraplegia	B	Incomplete	15.86
601	Female	61	2012	Low_falls	Cervical	tetraplegia	D	Incomplete	9.24
602	Male	53	2012	High_falls	Cervical	tetraplegia	D	Incomplete	4.77
603	Male	41	2012	High_falls	Cervical	tetraplegia	D	Incomplete	7.73
604	Male	83	2012	Disease	Thoracic	paraplegia	C	Incomplete	5.03	Degenerative conditions
605	Male	69	2012	High_falls	Cervical	tetraplegia	D	Incomplete	2.57
606	Male	68	2012	Low_falls	Cervical	tetraplegia	D	Incomplete	3.52
607	Male	39	2012	Disease	Thoracic	paraplegia	A	Complete	6.02	Degenerative conditions
608	Male	20	2011	Sports	Cervical	tetraplegia	A	Complete	3.06
609	Female	40	2012	Disease	Thoracic	paraplegia	A	Complete	27.53	Degenerative conditions
610	Male	71	2012	Disease	Lumber	paraplegia	C	Incomplete	1.15	Vascular conditions
611	Male	60	2012	Low_falls	Cervical	tetraplegia	D	Incomplete	7.57
612	Female	80	2012	Disease	Thoracic	paraplegia	A	Complete	2.57	Vascular conditions
613	Female	64	2012	Low_falls	Cervical	tetraplegia	D	Incomplete	2.93
614	Male	46	2012	High_falls	Lumber	paraplegia	C	Incomplete	5.53
615	Male	63	2013	Disease	Cervical	tetraplegia	D	Incomplete	3.82	Infection
616	Male	58	2012	Disease	Thoracic	paraplegia	D	Incomplete	1.81	Tumor
617	Male	67	2013	Disease	Lumber	paraplegia	D	Incomplete	9.51	Infection
618	Male	56	2012	Disease	Cervical	tetraplegia	C	Incomplete	5.56	Infection
619	Male	17	2012	Sports	Cervical	tetraplegia	A	Complete	10
620	Male	43	2013	High_falls	Cervical	tetraplegia	D	Incomplete	2.27
621	Male	66	2013	Disease	Lumber	paraplegia	C	Incomplete	3.42	Vascular conditions
622	Female	28	2013	Disease	Lumber	paraplegia	B	Incomplete	4.57	Inflammatory/Autoimmune conditions
623	Male	24	2013	Struck_by_object	Lumber	paraplegia	B	Incomplete	1.61
624	Male	35	2012	Road_traffic_accident	Thoracic	paraplegia	B	Incomplete	4.11
625	Male	19	2013	Sports	Cervical	tetraplegia	A	Complete	53.49
626	Male	49	2013	High_falls	Thoracic	paraplegia	A	Complete	4.51
627	Male	28	2013	Road_traffic_accident	Cervical	tetraplegia	A	Complete	8.88
628	Male	18	2013	Sports	Cervical	tetraplegia	A	Complete	7.04
629	Male	23	2013	High_falls	Cervical	tetraplegia	A	Complete	6.05
630	Male	26	2013	Sports	Cervical	tetraplegia	C	Incomplete	7.66
631	Male	16	2013	High_falls	Cervical	tetraplegia	B	Incomplete	8.22
632	Male	48	2013	Road_traffic_accident	Cervical	tetraplegia	D	Incomplete	1.61
